# Supplementary material for: Microencapsulated Bilberry and Chokeberry Leaf Extracts with Potential Health Benefits
Source: Plants (Basel). 2023 Nov 27;12(23):3979. doi: 10.3390/plants12233979 (PMC10707773; doi:10.3390/plants12233979)
Supplement: Supplementary file 1 [file plants-12-03979-s001.zip]

Archive with 1 entries (1 files):
- plants-2706982-supplementary.pdf
